# Supplementary material for: External validation of type 2 diabetes computer simulation models: definitions, approaches, implications and room for improvement—a protocol for a systematic review
Source: Syst Rev. 2017 Dec 29;6:267. doi: 10.1186/s13643-017-0664-7 (PMC5746956; doi:10.1186/s13643-017-0664-7)
Supplement: Supplementary file 2 — The data extraction table. The file is an example of a data extraction form that will be used for collecting data in this review. (XLSX 140 kb) [file 13643_2017_664_MOESM2_ESM.xlsx]

## Sheet: Model characteristics
	Model characteristics
Q	Intention of use	Details, level 1	Details, level 2	Value	Comments
1	Software employed	Type/Name	open source	Yes/No/Unavailable
2			proprietary	Yes/No/Unavailable
3	Possible conflict of interest			Text/Unavailable
4	Model		license fees	Yes/No/Unavailable
5			free access to the model	Yes/No/Unavailable
6			free access to both software and the model	Yes/No/Unavailable
7			documentation is provided/available	Yes/No/Unavailable
8			documentation allows to replicate the software, e.g. detailed descriptions of algorithms etc.	Yes/No/Unavailable
9	Type of model	stochastic		Yes/No/Unavailable	The model is based on a random realisation of a process in respect to defined probability distritubition or pattern that may be analysed statistically but may not be predicted precisely.
10		deterministic		Yes/No/Unavailable	The model outcomes may be predicted precisely by a set of mathematical equations.
11	Type of simulation	dynamic		Yes/No/Unavailable	A simulation whose parameters are prone to modification during a simulation run.
12		static		Yes/No/Unavailable	A simulation whose parameters have been defined before a run and can't be amended during a simulation run.
13	What is simulated	cohort-based (microsimulation)		Yes/No/Unavailable	One unit, a subject of a simulation, is a cohort of individuals.
14		patient-based (microsimulation)		Yes/No/Unavailable	One unit, a subject of a simulation, is an individual.
15		organ-based		Yes/No/Unavailable	One unit, a subject of a simulation, is an organ or organ system in a body.
16		other		Yes/No/Unavailable
17	Prognosis time horizon	lifetime		Yes/No/Unavailable
18		other		text/Unavailable
19	Agent-based	interaction between individual units		Yes/No/Unavailable
20	Definition of diabetes	based on	OGTT	Yes/No/Unavailable	Oral Glucose Tolerance test
21			FBG	Yes/No/Unavailable	Fasting Blood Glucose test
22			RBG	Yes/No/Unavailable	Random Blood Glucose test
23			HbA1c	Yes/No/Unavailable	Heamoglobin A1 test
24			clinical diagnosis	Yes/No/Unavailable
25		with a threshold for diabetes defined by	WHO standards	Yes/No/Unavailable	A random venous plasma glucose concentration ≥ 11.1 mmol/l OR a fasting plasma glucose concentration ≥ 7.0 mmol/l (whole blood ≥ 6.1 mmol/l) OR two hour plasma glucose concentration ≥ 11.1 mmol/l two hours after 75g anhydrous glucose in an oral glucose tolerance test (OGTT).
26			ADA standards	Yes/No/Unavailable	HbA1C ≥6.5%. The test should be performed in a laboratory using a method that is NGSP certified and standardized to the DCCT assay. OR FPG ≥126 mg/dL (7.0 mmol/L). Fasting is defined as no caloric intake for at least 8 h. OR 2-h PG ≥200 mg/dL (11.1 mmol/L) during an OGTT. The test should be performed as described by the WHO, using a glucose load containing the equivalent of 75 g anhydrous glucose…
27			other	Values
28	Starting population	cohort		Yes/No/Unavailable	The initial population in the simulation represents a cohort of individuals and its characteristics are provided.
29		demographic structure of a population under the interest		Yes/No/Unavailable	The initial population in the simulation consists a distribution of a population under the interest, and generated accordingly.
30		other		Yes/No/Unavailable
31	Diabetes progress stages	healthy		Yes/No/Unavailable
32		pre-diabetes (by IGT)		Yes/No/Unavailable	IGT = Impaired Glucose Tolerance
33		with a threshold for defined by IGT under	WHO standards	Yes/No/Unavailable	2-h PG in the 75-g OGTT 140 mg/dL (7.8 mmol/L) to 199 mg/dL (11.0 mmol/L)
34			ADA standards	Yes/No/Unavailable	2-h PG in the 75-g OGTT 140 mg/dL (7.8 mmol/L) to 199 mg/dL (11.0 mmol/L)
35			other	Values
36		pre-diabetes (by IFG )		Yes/No/Unavailable	IFG = Impaired Fasting Glucose
37		with a threshold for defined by IGT under	WHO standards	Yes/No/Unavailable	FPG 110 mg/dL (6.1 mmol/L) to 125 mg/dL (6.9 mmol/L)
38			ADA standards	Yes/No/Unavailable	FPG 100 mg/dL (5.6 mmol/L) to 125 mg/dL (6.9 mmol/L)
39			other	Values
40		pre-diabetes (other threshold)		Yes/No/Unavailable
41		with a threshold for defined by X measurement	other	Text/Unavailable
42		diabetes		Yes/No/Unavailable
43		remission of diabetes (symptoms free)		Yes/No/Unavailable
44		other		Text/Unavailable
45	Stage definition based on	HbA1c		Yes/No/Unavailable
46		OGTT		Yes/No/Unavailable
47		other		Text/Unavailable
48	Progression rates	given in form of	relative risks	Yes/No/Unavailable	Relative risk or risk ratio (RR) is the ratio of the probability of an event occurring (for example, developing a disease) in an exposed group to the probability of the event occurring in a comparison, non-exposed group.
49			transition rates	Yes/No/Unavailable
50			transition probability	Yes/No/Unavailable	The transition probabilities are the probabilities that we move from one state to another in a single step.
51			other	Text/Unavailable	The rate at which a unit will move between states in the model.
52	Uncertainty of parameters	implemented and/or obtained in the model in form of	stochastic (first-order) uncertainty	Yes/No/Unavailable	The uncertainty appeared due to a random sampling or stochastic nature of a simulation.
53			parameters (second-order) uncertainty	Yes/No/Unavailable	The uncertainty around point parameter estimates, resulting from the fact that parameters used in simulation models are estimated and not truly known (Ref 13).
54			structural uncertainty	Yes/No/Unavailable	The uncertainty associated with the choice of the models structure, and possibly other sources, such as the choice of the starting population and sources of data that inform the model (Ref 13).
55	Probabilistic sensitivity analysis (PSA)		conducted	Yes/No/Unavailable	PSA is an analysis of a model sensitivity where each input parameter is associated with a distribution rather than a single value. Monte Carlo methods are applied to propagate parameter uncertainty to the model outputs. PSA is computationally demanding in many models and requires random number-generating or resampling capabilities (Ref 12).
56	Risk factors	gender		Yes/No/Unavailable
57		smoking		Yes/No/Unavailable
58		overweight/obesity		Yes/No/Unavailable
59		high blood pressure		Yes/No/Unavailable
60		high cholesterol level		Yes/No/Unavailable
61		socio-economic factors		Yes/No/Unavailable
62		other		Text/Unavailable
63	Complications	microvascular		Yes/No/Unavailable
64		macrovascular (CVD)		Yes/No/Unavailable	CVD: Cardio-Vascular Disease
65		including	MI	Yes/No/Unavailable	MI: Miocardial Infraction
66			Stroke	Yes/No/Unavailable
67			CHD	Yes/No/Unavailable	CHD: Congenital Heart Disease
68			other	Text/Unavailable
69		renal disease		Yes/No/Unavailable
70			Macroalbuminuria	Yes/No/Unavailable
71			Nephropathy	Yes/No/Unavailable
72			End Stage Renal Disease	Yes/No/Unavailable
73			Dyalisis	Yes/No/Unavailable
74		neuropathy		Yes/No/Unavailable
75		rethinopathy		Yes/No/Unavailable
76		blindness		Yes/No/Unavailable
77		amputations		Yes/No/Unavailable
78		hypoglaecaemia		Yes/No/Unavailable
79		ketoacidosis		Yes/No/Unavailable
80		depression		Yes/No/Unavailable
81		other		Text/Unavailable
82	Mortality	implemented in general		Yes/No/Unavailable
83		vary due to different causes		Yes/No/Unavailable
84		including	CVD mortality	Yes/No/Unavailable
85			ESRD mortality	Yes/No/Unavailable
86			other	Text/Unavailable
87	Standard treatments	defined		Yes/No/Unavailable
88	Interventions	defined		Yes/No/Unavailable
89		if yes, than the following interventions are assumed:		Text/Unavailable
90	Output parameters	diabetes incidence		Yes/No/Unavailable
91		remission incidence		Yes/No/Unavailable
92		incidence of complications		Yes/No/Unavailable
93		diabetes prevalence		Yes/No/Unavailable
94		complications prevalence		Yes/No/Unavailable
95		QALYs		Yes/No/Unavailable	QALYs: Quality-Adjusted Life-Years
96		LE		Yes/No/Unavailable	LE: life-expectancy
97		costs		Yes/No/Unavailable
98		relative costs		Values
99		N of new cases of diabetes		Yes/No/Unavailable
100		N of remissions		Values
101		N of complications		Values
102		N of deaths due to specific complication(s)		Values
103		N of total deaths		Values
104	Types of validation involved
105		Has the calibration of the model been performed internally with the development data set?		Yes/No/Unavailable	The output results of the model have been adjusted to the expected results from the data used in the model construction.
106		Has the sensitivity analysis for the parameters, inputs and assumptions been done?		Yes/No/Unavailable	Sensitivity analyses of key parameters. Screening methods should be used to select the most influential parameters for more extensive analysis. If feasible, probabilistic uncertainty/ sensitivity analysis is recommended. If parameters are estimated through calibration, the model should be recalibrated as part of uncertainty/sensitivity analysis. In probabilistic models, the Monte Carlo error shou…
107			If yes, to which parts of the model?	Text/Unavailable, List of parts/parameters
108			Has the rodustness test been mentioned and performed?	Not mentioned/Mentioned and Achived, Mentioned and not achived/Unavailable	The robustness test includes checking the model's behaviour while changing parameters and inputs of the model (Ref 11).
109			Has the extreme conditions test been mentioned and performed?	Not mentioned/Mentioned and Achived, Mentioned and not achived/Unavailable	The extreme conditions test involves testing the credibility of the model structure and output for any extreme value of the internal parameters (Ref 11).
110			Have the boundary analysis techniques been mentioned and used?	Not mentioned/Mentioned and Achived, Mentioned and not achived/Unavailable	The boundary analysis techniques test the activity of the model using test cases of the boundariers of input equivalent partitions. Test cases are generated within, on top of, and outside of the partition boundariers (Ref 11).
111		Has model output plausibility (face validity) been mentioned and achieved?		Not mentioned/Mentioned and Achived, Mentioned and not achived/Unavailable	Output plausibility (face validity) consists in asking subject-matter experts if the model output appears reasonable and makes intuitive sense (Ref 6-8). Plausibility should be evaluated by subject-matter experts for a wide range of input conditions and output variables, over varying time horizons.
112		Has the model's internal consistency been mentioned and achieved?	There should be evidence that the internal consistency of the model in terms of its mathematical logic has been evaluated.	Not mentioned/Mentioned and Achived, Mentioned and not achived/Unavailable	Consistency relates to the quality of the model overall (i.e. to the combination of structure, assumptions and data inputs). Internal consistency relates to the mathematical logic of the model; that is that changes to model inputs have predictable effects on model outputs (Ref 9, 10). There should be evidence that this has been evaluated. This may be achieved by using null or extreme values for s…
113		Has conceptual validity been mentioned and achieved?		Not mentioned/Mentioned and Achived, Mentioned and not achived/Unavailable	The goals of the conceptual model validation are to ensure that the assumptions and theories used to build the model are correct, as well as that there is a "reasonable" logical, mathematical and causal relationship in place for the intended use of the model (Ref 3). The procedures to ensure the conceptual model validity: (1) the graphical model and its specification, (2) face validation, (3) exp…
114		Has operational validity been mentioned and achieved?		Yes/No/Unavailable	Operational validity refers to the accuracy of the model's outputs being sufficient for the model's intended use (Ref 1). Operational validity is a degree to which the model's outputs satisfy the accuracy requirements based on the intended use of the model and its applicability (Ref 3).
115		Has internal validation been performed?		Yes/No/Unavailable	The internal validation ensures that the model reproduces results of the studies or datasets used to build the model (Ref 16).
116		Has between-model comparison been performed?		Yes/No/Unavailable	Comparing the results of different models provides important evidence of validity. Between-model comparisons should take into account the extent to which models are developed independently. If feasible, the impact of different elements of model structure, assumptions, and computer implementation on the results should be evaluated in a systematic fashion (Ref 6).
117			If yes, which models has it been compared to?	Text/Unavailable, List of models
118			if yes, have any differences in results been explained?	Yes/No/Unavailable
119		Have model outputs been compared with external data sources?		Yes/No/Unavailable	Ideally, prospective data should be used for external validation. If prospective validation is not feasible, ex-post forecasting and backcasting based on historical data should be used to support predictive validity. Data used for validation should be different from data used in model development and calibration. Cross-validation and bootstrap methods can be considered as an alternative. Criteria…
120			If yes, which outputs have been compared and which data sources have been used?	Text/Unavailable, List of parameters, List of data sources
121		Has an external validation been mentioned and performed?		Not mentioned/Mentioned and Achived, Mentioned and not achived/Unavailable	External validation refers to the ability of the model to accurately predict the results of studies that were not used to build the model (Ref 16).
122		Has the predictive validity been mentioned and performed?		Not mentioned/Mentioned and Achived, Mentioned and not achived/Unavailable	The results of a trial/study were unpublished and unknown to the modeler at the time a model's predictions were released.
123		if yes,	Is the validation made for past data?	Yes/No/Unavailable	The model taking a previous modeling results and compares it with how reality eventually turned out.
124			What is the time lag for predictive validity?	Text/Unavailable	The time period between the model predictions on the results of a study and the study results published.
125			Is the validation made for concurrent (ongoing) data?	Yes/No/Unavailable	There are no final results of a trial or a study.

## Sheet: External validation
	External validation (all data sources)
Q	Intention of use	Details, level 1	Details, level 2	Value	Description
1	Have the researchers given a definition of "external validation"?			Yes/No/Unavailable	A description may not be given precisely, but explained in a document/an article/a report.
2		If yes, which definition is used?		text/Unavailable
3	Have the level and extent to which the model has been validated been described?			Yes/No/Unavailable
4		Please, provide a reference to a document or a paper where a description was given.		reference
5	Has the external validation been applied to a model as a whole?			Yes/No/Unavailable
6	Has the external validation been applied to a component(s) of a model?			Yes/No/Unavailable
7		If yes, please, list the components.
8			Model assumption(s)	Yes/No/Unavailable
9			Diabetes incidence	Yes/No/Unavailable
10			Complications incidence	Yes/No/Unavailable
11			Population creation	Yes/No/Unavailable
12			Effect of patient characteristics	Yes/No/Unavailable
13			Care process	Yes/No/Unavailable
14			Occurrence of clinical outcomes	Yes/No/Unavailable
15			Interventions and their effects	Yes/No/Unavailable
16			Risk factors	Yes/No/Unavailable
17			Behaviors	Yes/No/Unavailable
18			Disease progression	Yes/No/Unavailable
19			Mortality	Yes/No/Unavailable
20			CVD outcomes	Yes/No/Unavailable
21			Other	text/Unavailable
22	Have multiple external validations been performed?			Yes/No/Unavailable	The model has been validated with respect to several external data sources.
23	Has external validation been performed for one or several trials to replicate the results?			Yes/No/Unavailable	The model validation has been aimed to replicate a trial's results.
24	Has external validation been based on multiple independent data sources, each for one or two parameteres to approve?			Yes/No/Unavailable	The model has been validated by various data sources where each of them is related to different model components.
25		If yes, please, list the parameters and their data sources.		List of parameters and the data sources
26	Results of the validation	(if replication of a trial performed, please, fill in separately for each trial in use)
27	Has the data source been affirmed?			Yes/No/Unavailable	Validation sources are identified via a formal search using established methods, selecting those with setting, populations, interventions, and outcomes similar to those that the model addresses and those with the best designs (e.g. large size, representative population, formal protocol, detailed reporting, recency) (Ref 14).
28	The data source in use
29	The study
30	Which data sources have been used?			List of external validation data sources
31		Name of a study		text/Unavailable
32		Year		text/Unavailable
33		Country		text/Unavailable
34		Reference to the data		text/Unavailable
35		Study settings	(sub-)population wide	Yes/No/Unavailable
36			cross-sectionall study	Yes/No/Unavailable
37			cohort study	Yes/No/Unavailable
38			trial study	Yes/No/Unavailable
39			other type of study	text/Unavailable
40		Sample size of an original study		text/Unavailable
41		Response rate of an original study
42		Other indicator of representativeness of an original study
43		Do the model's authors connect to the study design or results?		Yes/No/Unavailable
44		Other important details		text/Unavailable
45	Validity spectrum
46	Does the validation involve the complete spectrum of subjects in a study, to the greatest extent that can be known from the data?			Yes/No/Unavailable	The simulation initial population has fully reflected the study's population under the interest.
47	Has the validation been performed only on parts covered by data?			Yes/No/Unavailable	The external source has not provided data in full details that are possible to evaluate in the model.
48	Which component of the model has the external validation been applied to?	Please, indicate the components.
49			Model assumption(s)	Yes/No/Unavailable
50			Diabetes incidence	Yes/No/Unavailable
51			Complications incidence	Yes/No/Unavailable
52			Population creation	Yes/No/Unavailable
53			Effect of patient characteristics	Yes/No/Unavailable
54			Care process	Yes/No/Unavailable
55			Occurrence of clinical outcomes	Yes/No/Unavailable
56			Interventions and their effects	Yes/No/Unavailable
57			Risk factors	Yes/No/Unavailable
58			Behaviors	Yes/No/Unavailable
59			Disease progression	Yes/No/Unavailable
60			Mortality	Yes/No/Unavailable
61			CVD outcomes	Yes/No/Unavailable
62			Other	text/Unavailable
63	Initial population
64	Has the detailed description of the population been included in the validation?			Yes/No/Unavailable
65	Which population range was validated?	Please, list all population parameters that have been used in the validation.		text/Unavailable
66	Model parameters
67	Has the detailed description of the parameter setting been included?			Yes/No/Unavailable
68	Has a description of the simulation setup (matching characteristics, follow-up, any discrepancies) been included in the reporting?			Yes/No/Unavailable
69	Have the baseline characteristics of an external data source been correctly and fully populated in the model?			Yes/No/Unavailable
70		If not, to which extend? Which parts (characteristics) of the population have been excluded or ignored?		text/Unavailable
71	Have the study's details been correctly and fully incopoprated in the model?			Yes/No/Unavailable	The study details have been correctly inserted in the model without changes or missings. The researchers have included all data possible based on the model capacity without subjective selection.
72		If not, to which extend? Which characteristics of the study have been excluded or ignored?		text/Unavailable
73	What is the size of the simulated population?			Value
74	Which range of simulation time horizon has been used?			Value
75	Interventions
76	Which intervention has been validated?	Please, list all interventions, that have been used in the validation.		text/Unavailable
77	Has the detailed description of possible interveniton opinions been included?			Yes/No/Unavailable
78	Outcomes
79	Has a detailed description of the outcomes been included?			Yes/No/Unavailable
80	Which range of outcomes has been assessed?	Please, list all outcomes that have been used for the validation.		text/Unavailable
81	Have the validated outcomes been in agreement with outcomes used in the original study?			Yes/No/Unavailable
82		Please, list outcomes that have been used in the validation.		List of the outcomes
83	Comparison
84	How have the outcomes been compared with an evidence in empirical data? Which methods have been employed?			text/Unavailable
85	Has the validation been reporting the absolute value or predicted outcomes and, in case of a trial, the absolute difference between groups?			Yes/No/Unavailable
86	Has reporting been including metrics used to assess consistency of model and external study results?			Yes/No/Unavailable
87	Have researchers been including the same statistical methods used by source investigators for comparison of simulation outcomes to the actual source events?			Yes/No/Unavailable
88	Have factors known to affect outcomes but not described in the source been simulated accurately?			Yes/No/Unavailable
89		If yes, please, list the factors.		list of the factors
90	Has discrepancy between the model and the source been analyzed to evaluate an effect on the validation results?			Yes/No/Unavailable
91	Have any differences been explained and justified?
92	If multiple validation was performed, have statistical approaches been used to analyse the results of the multiple validation?			Yes/No/Unavailable
93		If yes, please, list the methods.		text/Unavailable
94	Uncertainty
95	Has a model or study uncertainty been taken into consideration in the validation?			Yes/No/Unavailable
96	Has the sample size of the validation cohort been taken into the account as the sampling error?			Yes/No/Unavailable
97	Have the researchers report contain confidence intervals (CIs) about the observed results in the validation cohort?			Yes/No/Unavailable
98	Has the sensitivity analysis in regards to uncertainties in the external data sources or model been performed?			Yes/No/Unavailable
99	Have the researchers explored quantatively how uncertainty and discrepancies in actual vs. simulated design affect the results and whether justifiable assumptions will diminish differences?			Yes/No/Unavailable
100	Adjusting model
101	If re-calibration or modification was done, has adjustable model converged?			Yes/No/Unavailable	After the validation, the model or model parameters were changed to concur with the expecting results from the data source.
102	Has the model been modified during the validation?			Yes/No/Unavailable
103	Results of the validation ( all sources)
104	Have the researchers used the same model with the same parameters in all validations?			Yes/No/Unavailable
105	If the model has been recalibrated or re-designed after the external validation, is its validity of previous validations exercises still given?			Yes/No/Unavailable
106	Factors not considered			text/Unavailable	Any additional information, comments or critics raised in the discussion or by the opponents.

## Sheet: References
N	Refferences
1	Boehm, B. W. , Brown, J. R. , & Lipow, M. (1976). Quantitative evaluation of software quality. In Proceedings of the 2nd international conference on software engineering (pp. 592–605). Los Alamitos, USA: IEEE Computer Society Press .
2	Gass, S. I. (1983). Decision-aiding models: Validation, assessment, and related issues for policy analysis. Operations Research, 31 , 603–631 .
3	Sargent, R. G. (2013). Verification and validation of simulation models. Journal of Simulation, 7 , 12–24 .
4	Keshtkaran, M., Churilov, L., Hearne, J., Abbasi, B., & Meretoja, A. (2016). Validation of a decision support model for investigation and improvement in stroke thrombolysis. European Journal of Operational Research, 253(1), 154–169. http://doi.org/10.1016/j.ejor.2016.02.035
5	Philips, Z., Bojke, L., Sculpher, M., Claxton, K., & Golder, S. (2006). Good practice guidelines for decision-analytic modelling in health technology assessment: a review and consolidation of quality assessment. PharmacoEconomics, 24(4), 355–71. Retrieved from http://www.ncbi.nlm.nih.gov/pubmed/16605282
6	Kopec, J. A., Finès, P., Manuel, D. G., Buckeridge, D. L., Flanagan, W. M., Oderkirk, J., … Wolfson, M. C. (2010). Validation of population-based disease simulation models: a review of concepts and methods. BMC Public Health, 10(1), 710. http://doi.org/10.1186/1471-2458-10-710
7	Hammond RA: Complex systems modeling for obesity research. Prev Chronic Dis 2009, 6:A97.
8	Sargent RG: Verification and validation of simulation models. In Proceedings of the 2005 Winter Simulation Conference Edited by: Kuhl ME, Steiger NM, Armstrong FB, Joines JA 2005, 130-143.
9	Halpern MT, Luce BR, Brown RE, et al. Health and economic outcomes modeling practices: a suggested framework. Value Health 1998; 1 (2): 131-47
10	Sonnenberg FA, Roberts MS, Tsevat J, et al. Toward a peer review process for medical decision analysis models. Med Care 1994; 32 (7 Suppl.): JS52-64
11	Keshtkaran, M., Churilov, L., Hearne, J., Abbasi, B., & Meretoja, A. (2016). Validation of a decision support model for investigation and improvement in stroke thrombolysis. European Journal of Operational Research, 253(1), 154–169. http://doi.org/10.1016/j.ejor.2016.02.035
12	Jalal, H., Pechlivanoglou, P., Krijkamp, E., Alarid-Escudero, F., Enns, E., & Hunink, M. G. M. (2017). An Overview of R in Health Decision Sciences. Medical Decision Making, 0272989X1668655. http://doi.org/10.1177/0272989X16686559
13	Kopec, J. a., Edwards, K., Manuel, D. G., & Rutter, C. M. (2012). Advances in Microsimulation Modeling of Population Health Determinants, Diseases, and Outcomes. Epidemiology Research International, 2012, 1–3. http://doi.org/10.1155/2012/584739
14	Eddy, D. M., Hollingworth, W., Caro, J. J., Tsevat, J., McDonald, K. M., & Wong, J. B. (2012). Model transparency and validation: a report of the ISPOR-SMDM Modeling Good Research Practices Task Force-7. Medical Decision Making : An International Journal of the Society for Medical Decision Making, 32(5), 733–43. http://doi.org/10.1177/0272989X12454579
15	American Diabetes Association Consensus Panel. (2004). Guidelines for Computer Modeling of Diabetes and Its Complications. Diabetes Care, 27(9), 2262–2265. http://doi.org/10.2337/diacare.27.9.2262
